# Supplementary material for: Context-dependent requirement of G protein coupling for Latrophilin-2 in target selection of hippocampal axons
Source: eLife. 2023 Mar 20;12:e83529. doi: 10.7554/eLife.83529 (PMC10118387; doi:10.7554/eLife.83529)
Supplement: Figure 2—source data 1. — Primary antibody against Flag (1:500, ThermoFisher, PA1-984B), secondary antibody anti-rabbit HRP (1:10,000, ThermoFisher, Cat #31458). The same blot was used in Figure 3B and Figure 4A. [file elife-83529-fig2-data1.zip]

Archive with 1 entries (1 files):
- Figure 2-source data 1/Figure 2 -Source 1.TIF
