# Supplementary material for: Context-dependent requirement of G protein coupling for Latrophilin-2 in target selection of hippocampal axons
Source: eLife. 2023 Mar 20;12:e83529. doi: 10.7554/eLife.83529 (PMC10118387; doi:10.7554/eLife.83529)
Supplement: Figure 2—source data 3. — Replicate four was used for Figures 2—4. [file elife-83529-fig2-data3.zip]

Archive with 1 entries (1 files):
- FIgure 2-source data 3/Figure 2 - Source 3.png
