# Supplementary material for: Context-dependent requirement of G protein coupling for Latrophilin-2 in target selection of hippocampal axons
Source: eLife. 2023 Mar 20;12:e83529. doi: 10.7554/eLife.83529 (PMC10118387; doi:10.7554/eLife.83529)
Supplement: Figure 5—source data 1. [file elife-83529-fig5-data1.zip]

Archive with 1 entries (1 files):
- Figure 5-source data 1/Figure 5 -Source 1.xlsx
